# Supplementary material for: Theoretical Investigation on H2O2-Ng (He, Ne, Ar, Kr, Xe, and Rn) Complexes Suitable for Stereodynamics: Interactions and Thermal Chiral Rate Consequences
Source: Front Chem. 2019 Jan 18;6:671. doi: 10.3389/fchem.2018.00671 (PMC6345723; doi:10.3389/fchem.2018.00671)
Supplement: Supplementary file 2 [file Data_Sheet_1.ZIP]

Archive with 1 entries (1 files):
- supplementary.tex
