# Supplementary material for: Theoretical Investigation on H2O2-Ng (He, Ne, Ar, Kr, Xe, and Rn) Complexes Suitable for Stereodynamics: Interactions and Thermal Chiral Rate Consequences
Source: Front Chem. 2019 Jan 18;6:671. doi: 10.3389/fchem.2018.00671 (PMC6345723; doi:10.3389/fchem.2018.00671)
Supplement: Supplementary file 2 [file Data_Sheet_1.ZIP › supplementary.tex]

\documentclass[journal=jacsat,manuscript=article]{achemso}

\usepackage[version=3]{mhchem}
\usepackage{amssymb,amsmath,amsthm,amsfonts}
\usepackage{float}
\usepackage{wrapfig}             
\usepackage{placeins}
\usepackage{multirow}
\usepackage{lmodern} 
\usepackage{graphicx}
\usepackage{colortbl}
\usepackage[table]{xcolor}

\newcommand*\mycommand[1]{\texttt{\emph{#1}}}

\author{Yuri Alves de Oliveira S\'{o}}
\affiliation{Institute of Physics, University of Bras\'{i}lia, Bras\'{i}lia, 70.919-970, Brazil}
\author{Pedro Henrique de Oliveira Neto}
\affiliation{Institute of Physics, University of Bras\'{i}lia, Bras\'{i}lia, 70.919-970, Brazil}
\author{Luiz Guilherme Machado de Macedo}
\affiliation{Faculty of Biotechnology, Federal University of Par\'{a}, Par\'{a}, Brazil}
\author{Ricardo Gargano}
\affiliation{Institute of Physics, University of Bras\'{i}lia, Bras\'{i}lia, 70.919-970, Brazil}
\email{gargano@unb.br}

\title[ ]{Theoretical investigation on H$_2$O$_2$-Ng (He, Ne, Ar, Kr, Xe and Rn) complexes suitable for stereodynamics: interactions and thermal chiral rate consequences}

\keywords{Hydrogen peroxide; noble gases; stereodynamics; chirality; thermal chiral rate; enantiomers; TST method; AIM theory}

\begin{document}

\begin{abstract}
Although molecular collisions of noble gases (Ng) can be theoretically used to distinguish between the enantiomers of hydrogen peroxide - H$_2$O$_2$ (HP), little is known about the effects of Ng-HP interactions on the chiral rate. In this work, the chiral rate as a function of temperature (CRT) between enantiomeric conformations of HP and Ng (Ng=He, Ne, Ar, Kr, Xe, and Rn) are presented at MP2(full)/aug-cc-pVTZ level of theory through a fully basis set superposition error (BSSE) corrected potential energy surface. The results show that: (a) the CRT is highly affected even at a small decrease in the height of trans-barrier; (b) its smallest values occurs with Ne for all temperatures between 100 and 4000K; (c) that the decrease of CRT shows an inverse correlation with respect to the average valence electron energy of the Ng and (d) Ne and He may be the noble gases more suitable for study the oriented collision dynamics of HP. In addition to binding energies, the electron density $\rho$ and its Laplacian $\nabla^2 \rho$ topological analyses were also performed within the atoms in molecules (AIM) theory in order to determine the nature of the HP-Ng interactions. The results of this work provide a more complete foundation on experiments to study HP's chirality using Ng in crossed molecular beams without a light source.
\end{abstract}

\begin{table}[ht!]
\centering
\caption{Vibrational frequencies for the \textit{cis} and \textit{trans} conformation for HP and HP-Ng complexes.}
\begin{tabular}{l| lllllll }
\hline
\hline
$\nu_i$ (cm$^{-1}$) & HP &  HP-He        & HP-Ne         &  HP-Ar         & HP-Kr  & HP-Xe & HP-Rn \\
\hline
\textit{cis}     &   &   &   &   &  &   &  \\
\hline
 $~~~~~\nu_1$            &  387.9004  &  387.9605  & 387.7946  &  390.1990   & 391.9552  & 393.2807  & 393.5368  \\
\hline
 $~~~~~\nu_2$            &  932.6970  &  932.6257  & 933.0004  &  932.3813   & 932.1304  & 931.7477  & 931.4836  \\
\hline
 $~~~~~\nu_3$            & 1317.9703  &  1318.0590 & 1318.2160 &  1318.8125  & 1319.3422 & 1319.9016 & 1320.0493  \\
\hline
 $~~~~~\nu_4$            & 1425.0663  &  1425.5286 & 1425.5803 &  1426.0879  & 1426.1251 & 1425.8504 & 1425.5990 \\
\hline
 $~~~~~\nu_5$            & 3809.6464  &  3809.4908 & 3809.6305 &  3804.6301  & 3797.8432 & 3787.3547 & 3781.1833 \\
\hline
 $~~~~~\nu_6$            & 3809.6781  &  3811.2516 & 3811.2786 &  3808.7514  & 3808.2951 & 3807.6651 & 3807.3341 \\
\hline
 $~~~~~\nu_7$            &$~~~~~~~$-  &  25.1840   & 19.6476   &  35.1826    & 34.2194   & 34.1822   & 33.2499 \\
\hline
 $~~~~~\nu_8$            &$~~~~~~~$-  &  32.6939   & 29.0404   &  62.6122    & 65.1551   & 67.5781   & 67.6767 \\
\hline
 $~~~~~\nu_9$            &$~~~~~~~$-  &  49.3118   & 39.4196   &  66.8164    & 77.2847   & 84.1395   & 86.4779 \\
 \hline
\textit{trans}    &   &   &   &   &  &   &  \\
\hline
 $~~~~~\nu_1$            &  387.9004  & 387.9605   & 387.7915   &  390.1991  & 391.9548  & 393.2808  & 393.5755  \\
\hline
 $~~~~~\nu_2$            &  932.6970  & 932.6257   & 933.0073   &  932.3813  & 932.1304  & 931.7477  & 931.4465  \\
\hline
 $~~~~~\nu_3$            & 1317.9703  & 1318.0590  & 1318.2229  &  1318.8125 & 1319.3422 & 1319.9016 & 1320.0412  \\
\hline
 $~~~~~\nu_4$            & 1425.0663  & 1425.5286  & 1425.5781  &  1426.0879 & 1426.1250 & 1425.8504 & 1425.5887 \\
\hline
 $~~~~~\nu_5$            & 3809.6464  & 3809.4908  & 3809.6296  &  3804.6301 & 3797.8430 & 3787.3547 & 3781.1753 \\
\hline
 $~~~~~\nu_6$            & 3809.6781  & 3811.2516  & 3811.2632  &  3808.7514 & 3808.2950 & 3807.6651 & 3807.3096 \\
\hline
 $~~~~~\nu_7$            &$~~~~~~~$-  & 25.1840    & 19.8435    &  35.1826   & 34.2197   & 34.1822   & 33.2528 \\
\hline
 $~~~~~\nu_8$            &$~~~~~~~$-  & 32.6939    & 29.0001    &  62.6122   & 65.1555   & 67.5781   & 67.5979 \\
\hline
 $~~~~~\nu_9$            &$~~~~~~~$-  & 49.3118    & 39.4354    &  66.8163   & 77.2821   & 84.1395   & 86.6424 \\
\hline
\hline
\end{tabular}
\end{table}
\FloatBarrier

\begin{table}[ht!]
\centering
\caption{Vibrational frequencies of \textit{cis}-barrier and \textit{trans}-barrier for HP and HP-Ng complexes.}
\begin{tabular}{l| lllllll }
\hline
\hline
$\nu_i$ (cm$^{-1}$) & HP &  HP-He        & HP-Ne         &  HP-Ar         & HP-Kr  & HP-Xe & HP-Rn \\
\hline
\textit{cis}-barrier     &   &   &   &   &  &   &  \\
\hline
 $~~~~~\bar{\nu}_1$      & -598.2946  &  -596.7185  & -595.4821  &  -586.6731  & -582.2256 & -576.9669  & -574.2600 \\
\hline
 $~~~~~\nu_2$            &  922.3430  &  922.9026   & 922.8458   &  923.1242   & 922.9421  & 922.5264   & 922.1289  \\
\hline
 $~~~~~\nu_3$            & 1345.6124  &  1346.3719  & 1346.7771  &  1348.4733  & 1349.5248 & 1350.3115  & 1350.4260  \\
\hline
 $~~~~~\nu_4$            & 1434.4059  &  1435.0125  & 1435.3437  &  1436.7261  & 1437.5447 & 1438.3677  & 1438.6176  \\
\hline
 $~~~~~\nu_5$            & 3791.7867  &  3794.2746  & 3794.1854  &  3789.6965  & 3784.2555 & 3775.1637  & 3769.4642 \\
\hline
 $~~~~~\nu_6$            & 3830.5039  &  3831.1446  & 3831.4581  &  3824.1636  & 3817.5545 & 3807.0149  & 3801.1354 \\
\hline
 $~~~~~\nu_7$            &$~~~~~~~$-  &  39.6614    & 38.9830    &  56.4781    & 54.3728   & 54.9297    & 53.8764  \\
\hline
 $~~~~~\nu_8$            &$~~~~~~~$-  &  41.5825    & 40.6905    &  61.8047    & 67.1019   & 71.5483    & 72.1307 \\
\hline
 $~~~~~\nu_9$            &$~~~~~~~$-  &  55.4464    & 47.9603    &  95.2621    & 110.6184  & 122.5549   & 127.1160 \\
 \hline
\textit{trans}-barrier &  &          &          &           &  &  &  \\
\hline
 $~~~~~\bar{\nu}_1$      & -305.3814  &  -302.2509 & -301.5356  &  -295.6440  & -293.3837 & -292.0233 & -291.4070 \\
\hline
 $~~~~~\nu_2$            &  933.5295  &  931.6392  & 931.5626   &  930.9389   & 930.5606  & 930.0158  & 929.6924  \\
\hline
 $~~~~~\nu_3$            & 1247.2248  &  1247.2087 & 1247.3852  &  1247.9772  & 1248.3096 & 1248.4804 & 1248.4890  \\
\hline
 $~~~~~\nu_4$            & 1520.9784  &  1520.2910 & 1520.3196  &  1519.7631  & 1519.5856 & 1519.1821 & 1518.8958  \\
\hline
 $~~~~~\nu_5$            & 3829.9970  &  3829.6102 & 3829.5481  &  3825.1959  & 3820.3606 & 3811.7545 & 3806.3420 \\
\hline
 $~~~~~\nu_6$            & 3839.9068  &  3839.6107 & 3839.5002  &  3835.2261  & 3833.1093 & 3831.1807 & 3830.3365 \\
\hline
 $~~~~~\nu_7$            &$~~~~~~~$-  &  32.2986   & 30.1923    &  41.9701    & 39.3565   & 38.5814   & 37.5190 \\
\hline
 $~~~~~\nu_8$            &$~~~~~~~$-  &  35.2457   & 39.4511    &  60.1563    & 62.7145   & 64.8172   & 64.8815 \\
\hline
 $~~~~~\nu_9$            &$~~~~~~~$-  &  50.4281   & 40.9030    &  72.0319    & 81.8674   & 87.9305   & 90.3954 \\
\hline
\hline
\end{tabular}
\end{table}
\FloatBarrier

\begin{table}[ht!]
\centering
\caption{Total energies (in a.u.) for \textit{cis} and \textit{trans} transitions state, and \textit{cis} e \textit{trans} conformations.}
\begin{tabular}{l| llllll }
\hline
\hline
Molecule       & $E_{\text{TS-}cis}$ & $E_{\textit{cis}}$        & $E_{\text{TS-}trans}$  &  $E_{ \textit{trans}}$      \\
\hline
HP     &  -151.36543   &  -151.37748  & -151.37572        &  -151.37748   \\
\hline
HP-He  &  -154.26047   &  -154.27244  & -154.27069        &  -154.27244   \\
\hline
HP-Ne  &  -280.18504   &  -280.19694  & -280.19522        &  -280.19694   \\
\hline
HP-Ar  &  -678.42417   &  -678.43576  & -678.43406        &  -678.43576   \\
\hline
HP-Kr  &  -2903.70593  &  -2903.71736 & -2903.71566       &  -2903.71736   \\
\hline
HP-Xe  &  -479.91676   &  -479.92799  & -479.92628        &  -479.92799    \\
\hline
H$_2$O$_2$-Rn  &  -439.17367   &  -439.18479  & -439.18308        &  -439.18479    \\
\hline
\hline
\end{tabular}
\end{table}
\FloatBarrier

\begin{table}[h]
\centering
\caption{\textit{Cis}-barrier ($E_{b\textit{-cis}}$) and \textit{trans}-barrier ($E_{b\textit{-trans}}$) energy values (in kcal/mol) and equivalent temperature (in K) for HP and HP-Ng complexes.}
\begin{tabular}{l| llll}
\hline
\hline
Molecule        &  $E_{\textit{cis}-b}$ (kcal/mol)& $T_{\textit{cis}-b}$(K)  & $E_{b\textit{-trans}}$ (kcal/mol) & $T_{b\textit{-trans}}$ (K)  \\
\hline
H$_2$O$_2$      &  $~~~~~~$7.5595  &     $~$3804.1     & $~~~~~~~$1.0427  &  $~~~$524.7 \\
\hline
H$_2$O$_2$-He   &  $~~~~~~$7.5106  &     $~$3779.5     & $~~~~~~~$1.0928  &  $~~~$549.9 \\
\hline
H$_2$O$_2$-Ne   &  $~~~~~~$7.4683  &     $~$3758.2     & $~~~~~~~$1.0816  &  $~~~$544.3 \\
\hline
H$_2$O$_2$-Ar   &  $~~~~~~$7.2731  &     $~$3660.0     & $~~~~~~~$1.0651  &  $~~~$536.0 \\
\hline
H$_2$O$_2$-Kr   &  $~~~~~~$7.1744  &     $~$3610.3     & $~~~~~~~$1.0677  &  $~~~$537.3 \\
\hline
H$_2$O$_2$-Xe   &  $~~~~~~$7.0452  &     $~$3545.3     & $~~~~~~~$1.0737  &  $~~~$540.3 \\
\hline
H$_2$O$_2$-Rn   &  $~~~~~~$6.9828  &     $~$3513.9     & $~~~~~~~$1.0749  &  $~~~$540.9 \\
\hline
\hline
\end{tabular}
\end{table}
\FloatBarrier

\end{document}
